# Supplementary material for: SRSF3 and HNRNPH1 Regulate Radiation-Induced Alternative Splicing of Protein Arginine Methyltransferase 5 in Hepatocellular Carcinoma
Source: Int J Mol Sci. 2022 Nov 27;23(23):14832. doi: 10.3390/ijms232314832 (PMC9738276; doi:10.3390/ijms232314832)
Supplement: Supplementary file 1 [file ijms-23-14832-s001.zip]

Archive with 1 entries (1 files):
- ijms-1997332-final-supplementary.pdf
